# Supplementary material for: NK cell-induced damage to P.falciparum-infected erythrocytes requires ligand-specific recognition and releases parasitophorous vacuoles that are phagocytosed by monocytes in the presence of immune IgG
Source: PLoS Pathog. 2023 Nov 8;19(11):e1011585. doi: 10.1371/journal.ppat.1011585 (PMC10659167; doi:10.1371/journal.ppat.1011585)
Supplement: S1 Data — (XLSX) [file ppat.1011585.s013.xlsx]

## Sheet: Figure 1A
min	uRBC	uRBC + Rabbit IgG	iRBC	irBC + Rabbit IgG
0	1.3	1.2	1.1	1.1
20	1.6	1.9	1.5	5.1
40	2.1	2.2	2.2	9

## Sheet: Figure 1B
iRBC + Rabbit IgG	uRBC + Rabbit IgG	iRBC	uRBC
1	0.24	0.24	0.23
1	0.19	0.13	0.07
1	0.28	0.4	0.32

## Sheet: Figure 1C
min	uRBC D1	uRBC D2	uRBC D3	uRBC D4	uRBC D5	uRBC D6	uRBC D7	iRBC D1	iRBC D2	iRBC D3	iRBC D4	iRBC D5	iRBC D6	iRBC D7
0	1.3	1	0.8	0.5	0.7	1.5	0.7	2.7	1.3	1	0.7	0.6	5	1.7
20	4.8	3.8	2.1	3	0.6	3.9	4.3	15.2	9.4	6	5.2	10.6	19.4	12.3
40	4.5	3.4	0.7	3.2	0.8	3.4	3.5	19.6	12.9	9.9	12.8	14.8	18.2	14.9
60	3.7	3.3	1.1	2.5	0.8	2.5	2.2	21.8	14.7	11.6	15.1	15.5	17.9	16

## Sheet: Figure 1D
	CD49d	CD11a	CD11b	CD18	CD2	CD2 + CD11b	CD2 + CD18
control	60.25	60.25	60.25	60.25	60.25	60.25	60.25
Ab Rx	63.16	70.43	50.07	48.03	44.83	34.65	30.28

## Sheet: Figure 1E
CD49d	CD11a	CD11b	CD18	CD2	CD2+CD11b	CD2+CD18
1.08	0.8	0.67	0.97	0.58	0.66	1.19
1.14	1.02	1.04	0.99	0.89	0.67
1.05	1.17	0.83	0.8	0.74	0.58	0.5
0.94	0.93	0.86	0.93	0.71	0.65	0.6
0.8	0.94	0.81	0.89	0.69	0.62	0.54
0.96	1.01	0.88	0.86	0.74	0.66	0.55

## Sheet: Figure 1F
Cas9 cells		CD49d	CD11a	CD11b	CD18	CD2	CD2+CD11b	CD2+CD18
		1.24	0.98	0.83	0.89	0.88	0.34	0.76
		1.32	1.15	1.14	1.17	0.43	0.59	0.38
		1.08	0.89	1	1.02	0.44	0.39	0.24
		1.2	1.18	1.06	0.75	0.59	0.56	0.15
		0.98	0.89	1.04	0.95	0.75	0.67	0.64

## Sheet: Figure 1G
E/T	Cas9	ICAM4 KO	CD58 KO
0	0	0	0
1	34.8	22.5	11.9
2	54.3	29.5	25.8

## Sheet: Figure 1H
Cas9 control	ICAM4 KO	CD58 KO
1	0.71	0.8
1	0.62	0.3
1	0.65	0.34
1	0.75	0.47
1	0.86	0.57

## Sheet: Figure 1I
Relative Hb release	mAb block	CD49d	CD11a	CD11b	CD18	CD2	CD2+CD11b	CD2+CD18
		1.07	0.98	0.94	0.93	0.82	0.73	1.1
		1.47	1.17	1.24	1.19	0.34	0.39	0.21
		1.44	1.18	1.27	1.21	0.6	0.55	0.34
		1.09	0.99	1.02	0.64	0.62	0.49	0.12
		1.09	0.94	0.98	1.09	0.79	0.89	0.78

## Sheet: Figure 1J
Relative Hb release	mAB block	CD49d	CD11a	CD11b	CD18	CD2	CD2+CD11b	CD2+CD18
		1.19	1	0.53	0.57	1.02	0.64	0.88
		1.43	1.32	0.66	0.77	1.04	0.59	0.74
		1.03	1.01	0.76	0.55	1.05	0.66	0.54
		1.28	0.96	0.72	0.44	0.81	0.7	0.31
		1.01	0.91	0.79	0.81	0.96	0.89	0.78

[truncated: 9 more sheets: Figure 2D, Figure 2E, Figure 2F, Figure 2G, Figure 6B, Figure 7D, Figure 8A, Figure 8B, S6 Fig C]
